# Supplementary material for: Spectral, Morphological and Dynamical Analysis of a Holographic Grating Recorded in a Photo-Mobile Composite Polymer Mixture
Source: Nanomaterials (Basel). 2021 Nov 1;11(11):2925. doi: 10.3390/nano11112925 (PMC8622520; doi:10.3390/nano11112925)
Supplement: Supplementary file 1 [file nanomaterials-11-02925-s001.zip]

Archive with 1 entries (1 files):
- nanomaterials-1426112-supplementary.pdf
